# Supplementary material for: ZNF-281 as the Potential Diagnostic Marker of Oral Squamous Cell Carcinoma
Source: Cancers (Basel). 2021 May 28;13(11):2661. doi: 10.3390/cancers13112661 (PMC8197962; doi:10.3390/cancers13112661)
Supplement: Supplementary file 1 [file cancers-13-02661-s001.zip]

Archive with 1 entries (1 files):
- cancers-1217018-supplementary.pdf
